# Supplementary material for: The Impact of Post-Stroke Depressive Symptoms on Cognitive Performance in Women and in Men: A 4 Month Prospective Study
Source: Life (Basel). 2023 Jul 13;13(7):1554. doi: 10.3390/life13071554 (PMC10381498; doi:10.3390/life13071554)
Supplement: Supplementary file 1 [file life-13-01554-s001.zip]

Archive with 1 entries (1 files):
- life-2237377-supplementary.pdf
